# Supplementary material for: A Novel CARMIL2 Immunodeficiency Identified in a Subset of Cavalier King Charles Spaniels with Pneumocystis and Bordetella Pneumonia
Source: J Fungi (Basel). 2024 Mar 5;10(3):198. doi: 10.3390/jof10030198 (PMC10970956; doi:10.3390/jof10030198)
Supplement: Supplementary file 1 [file jof-10-00198-s001.zip]

Archive with 1 entries (1 files):
- jof-2887564-supplementary.pdf
